# Supplementary material for: Distinct Patterns in Human Milk Microbiota and Fatty Acid Profiles Across Specific Geographic Locations
Source: Front Microbiol. 2016 Oct 13;7:1619. doi: 10.3389/fmicb.2016.01619 (PMC5061857; doi:10.3389/fmicb.2016.01619)
Supplement: Supplementary file 2 [file Table_2.XLSX]

## Sheet: Sheet1
Supplementary Material
Distinct patterns in human milk microbiota and fatty acid profiles across specific geographic locations
Himanshu Kumar,* Elloise du Toit, Amruta Kulkarni, Juhani Aakko, Kaisa M. Linderborg, Yumei Zhang, Mark P. Nicol, Erika Isolauri, Baoru Yang, Maria Carmen Collado, Seppo Salminen
Correspondence: Himanshu Kumar, kumhim@utu.fi
Supplementary Table 2: Shared phylotypes at family level representing core, shared and unique families across four countries
Taxa	type	details	CHINA.abu	Fin.abu	SA.abu	SPA.abu	CHINA.occ	Fin.occ	SA.occ	SPA.occ
X.Tissierellaceae.	core	CHINA&Fin&SA&SPA	0.579	1.451	-0.945	2.195	0.6	0.68	0.55	0.6
X.Paraprevotellaceae.	unique	SA	-6.166	-9.378	-3.834	-8.382	0.25	0.11	0.4	0.05
Xanthomonadaceae	core	CHINA&Fin&SA&SPA	-0.538	-0.566	1.854	1.773	0.55	0.58	0.7	0.55
Veillonellaceae	core	CHINA&Fin&SA&SPA	0.154	1.138	2.357	0.225	0.55	0.63	0.7	0.5
Unclassified	core	CHINA&Fin&SA&SPA	11.427	11.167	10.918	12.829	1	1	1	1
Streptococcaceae	core	CHINA&Fin&SA&SPA	13.263	12.055	8.847	7.664	1	1	0.9	0.8
Staphylococcaceae	core	CHINA&Fin&SA&SPA	11.465	11.941	10.884	9.082	1	1	1	0.85
Sphingomonadaceae	core	CHINA&Fin&SA&SPA	3.3	0.633	1.966	2.756	0.75	0.63	0.7	0.65
Rhodobacteraceae	core	CHINA&Fin&SA&SPA	3.434	-2.487	-0.14	-1.874	0.75	0.47	0.6	0.4
Pseudomonadaceae	core	CHINA&Fin&SA&SPA	3.583	5.727	10.562	11.047	0.75	0.89	1	0.95
Propionibacteriaceae	pan	CHINA&SA&SPA	-1.011	-4.479	-2.656	-0.492	0.55	0.37	0.45	0.45
Prevotellaceae	pan	CHINA&Fin&SA	-2.47	-2.746	-2.839	-3.66	0.45	0.47	0.45	0.3
Planococcaceae	core	CHINA&Fin&SA&SPA	7.554	5.394	5.306	2.965	0.95	0.84	0.85	0.65
Phyllobacteriaceae	core	CHINA&Fin&SA&SPA	9.129	2.991	1.676	4.125	0.95	0.74	0.65	0.65
Pasteurellaceae	core	CHINA&Fin&SA&SPA	5.349	2.651	4.803	5.5	0.9	0.74	0.9	0.85
Oxalobacteraceae	core	CHINA&Fin&SA&SPA	11.293	11.572	8.935	5.788	1	1	0.9	0.75
Neisseriaceae	core	CHINA&Fin&SA&SPA	-1.429	-0.436	-3.684	-0.296	0.5	0.58	0.4	0.5
Moraxellaceae	core	CHINA&Fin&SA&SPA	9.599	9.557	10.799	11.12	1	1	1	1
Micrococcaceae	core	CHINA&Fin&SA&SPA	6.583	4.783	3.015	3.113	0.85	0.79	0.7	0.65
Lactobacillaceae	unique	Fin	-4.559	-3.199	-5.301	-4.468	0.3	0.42	0.3	0.25
Gemellaceae	core	CHINA&Fin&SA&SPA	-1.361	7.428	0.071	0.782	0.45	0.89	0.6	0.5
Enterococcaceae	pan	Fin&SA&SPA	-5.875	-3.453	-2.34	-1.022	0.25	0.42	0.5	0.45
Enterobacteriaceae	core	CHINA&Fin&SA&SPA	-1.355	0.409	3.934	3.792	0.5	0.63	0.7	0.65
Corynebacteriaceae	core	CHINA&Fin&SA&SPA	7.581	8.668	4.965	0.509	0.95	1	0.85	0.5
Comamonadaceae	core	CHINA&Fin&SA&SPA	2.29	2.168	3.458	2.233	0.7	0.74	0.8	0.6
Caulobacteraceae	pan	CHINA&SA	-0.608	-4.717	-0.01	-5.381	0.55	0.37	0.6	0.2
Carnobacteriaceae	pan	Fin&SA	-4.423	1.206	-0.187	-3.087	0.35	0.68	0.6	0.35
Bradyrhizobiaceae	core	CHINA&Fin&SA&SPA	9.797	9.058	6.566	5.974	0.95	1	0.85	0.7
Bifidobacteriaceae	unique	SA	-4.963	-8.297	-3.656	-2.907	0.3	0.16	0.4	0.35
Bacillaceae	core	CHINA&Fin&SA&SPA	-2.809	3.047	-2.32	-0.181	0.45	0.79	0.5	0.5
Alcaligenaceae	core	CHINA&Fin&SA&SPA	4.008	5.402	1.205	0.38	0.8	0.89	0.65	0.5
Aerococcaceae	pan	Fin&SPA	-6.199	-3.399	-5.115	-1.366	0.25	0.42	0.35	0.45
Actinomycetaceae	pan	Fin&SA	-5.067	-1.661	0.73	-2.962	0.3	0.53	0.65	0.35
